# Supplementary material for: MicroRNA-9 controls dendritic development by targeting REST
Source: eLife. 2014 Nov 18;3:e02755. doi: 10.7554/eLife.02755 (PMC4235007; doi:10.7554/eLife.02755)
Supplement: Supplementary file 2. — List of primers used in qPCR experiments. DOI: http://dx.doi.org/10.7554/eLife.02755.018 [file elife02755s002.xlsx]

## Sheet: Sheet1
Supplementary File 2. List of primers used in qPCR experiments.
Primers for qPCR	sequence 5' to 3'
Ank2 for	AGGGGAAACACATCACCTTG
Ank2 rev	AGCTCCTCATTTGGCCTCTT
Ankrd11 for	TAAAGGAGTGTGGGTTCGAGA
Ankrd11 rev	TCAAGGGTGGACTTGTCACTT
Apc for	CTTGTGGCCCAGTTAAAATCTGA
Apc rev	CGCTTTTGAGGGTTGATTCCT
Arc for	GGTGAGCTGAAGCCACAAAT
Arc rev	TTCACTGGTATGAATCACTGCTG
Atrx for	TTGCCAAAAGGTACAGTGATTGT
Atrx rev	CGCGTTTTATGAGATTGTCAGC
Bdnf for	GTCCACGGACAAGGCAACTTGG
Bdnf rev	ACCGGACATGTCCACTGCAGTC
Bend3 for	CCCGTGAGAACAGTTCGCC
Bend3 rev	GCCTCAGTGGAAGGTTCCT
Creb1 for	AGGATCTTCTGCCGTCTTGAT
Creb1 rev	GCGCAGCCTTCAGTCTCAT
Ctnnb1 for	ATGGAGCCGGACAGAAAAGC
Ctnnb1 rev	CTTGCCACTCAGGGAAGGA
EGFP for	GAAGCGCGATCACATGGT
EGFP rev	CCATGCCGAGAGTGATCC
Foxg1 for	TATTGGCCATTTATTGTTTTGTCCT
Foxg1 rev	TACCAAGTGCATTTGCTAGAATCC
Foxp4 for	GCTGTTACTGCTACCTCGTTT
Foxp4 rev	CTGTCTCTCCGAGATGTGAGC
Gria2 for	TTTCCTTGGGTGCCTTTATG
Gria2 rev	GACAGATCCTCAGCACTTTCG
Gria4 for	TTCCGAGCAGCGTTCAAATAG
Gria4 rev	CAGTCTCAATGTTGTCCACATGA
Kcna2 for	GCACCCACAAGACACCTATGA
Kcna2 rev	GTCTCTGGGAACTGGGCTAAG
Kif1b for	ACGCGGATTCTGATAGCGG
Kif1b rev	GAGGCCACACTTTTTAACAATGG
Lacz for	TTTCCATATGGGGATTGGTG
Lacz rev	CTGGAACTCCGCCGATACT
Lmna for	GGTTGAGGACAATGAGGATGA
Lmna rev	TGAGCGCAGGTTGTACTCAG
Map1b for	GATTACAACGCTTCCGCCTC
Map1b rev	GTCTTCTTCCATGGACGAAGG
miR-9-1 for	AAAATAACCCCATACACTGCGC
miR-9-1 rev	TCGGCCACTACCAGCGTT
miR-9-2 for	AAAACTCCTTCAAGGTCACCGA
miR-9-2 rev	GGTTGCAGTCTTTCTTTCCGG
miR-9-3 for	ATGACTCTCACAACTTCTGC
miR-9-3 rev	TTCTCTGGGCTCCTCTGGCT
Ncan for	CCACTAGGAGAAGCAGCCAC
Ncan rev	GATGTGTTCGCGCTAAGGA
Nedd4 for	TCGGAGGACGAGGTATGGG
Nedd4 rev	GGTACGGATCAGCAGTGAACA
Neurod1 for	CGCAGAAGGCAAGGTGTC
Neurod1 rev	TTTGGTCATGTTTCCACTTCC
Onecut2 for	TTCGAAGGAGATGCAGATCA
Onecut2 rev	GCTGGAGGTGGATGAAGAAC
Pcdh10 for	AGCTCTAAGGACAGTGGTCAT
Pcdh10 rev	CAGTGCTTTACATTCCTCGGT
Phr1/Mycbp2 for	GCTGCATCGAAAAACTCAGTACA
Phr1/Mycbp2 rev	CCCAACCTCAATAATCTTTGGCA
Pou2f1 for	AGCTGGGACAAGTTTACAGGC
Pou2f1 rev	TCCCGACTCTTCACTGGATTTA
Rest for	TTCCCCAGGAAAGTCTACACC
Rest rev	CATGCTGATTAGAGGCCACAT
RPL19 for	GCA TCC TCA TGG AGC ACA T
RPL19 rev	CTG GTC AGC CAG GAG CTT
Shank2 for	AGGGGGAAATCGGTCAAG
Shank2 rev	ATGACCTCCGGGCTTCTT
Sirt1 for	TTGTGAAGCTGTTCGTGGAG
Sirt1 rev	GGCGTGGAGGTTTTTCAGTA
TATAbp for	GTGATGTGAAGTTCCCCATAAGG
TATAbp rev	CTACTGAACTGCTGGTGGGTCA
